# Supplementary material for: Interaction between Geographical Areas and Family Environment of Dietary Habits, Physical Activity, Nutritional Knowledge and Obesity of Adolescents
Source: Int J Environ Res Public Health. 2023 Jan 9;20(2):1157. doi: 10.3390/ijerph20021157 (PMC9859590; doi:10.3390/ijerph20021157)
Supplement: Supplementary file 1 [file ijerph-20-01157-s001.zip]

Archive with 1 entries (1 files):
- ijerph-2059560-supplementary.pdf
